# Supplementary material for: Metabolic and Oxidative Changes in the Fern Adiantum raddianum upon Foliar Application of Metals
Source: Int J Mol Sci. 2022 Nov 25;23(23):14736. doi: 10.3390/ijms232314736 (PMC9740585; doi:10.3390/ijms232314736)
Supplement: Supplementary file 1 [file ijms-23-14736-s001.zip]

Archive with 1 entries (1 files):
- ijms-1943656-supplementary.pdf
